# Supplementary material for: Carbonic Anhydrase XII Expression Is Modulated during Epithelial Mesenchymal Transition and Regulated through Protein Kinase C Signaling
Source: Int J Mol Sci. 2020 Jan 22;21(3):715. doi: 10.3390/ijms21030715 (PMC7037142; doi:10.3390/ijms21030715)
Supplement: Supplementary file 1 [file ijms-21-00715-s001.zip]

Archive with 5 entries (4 files):
- Suppl. Figure 1 revised.jpg
- __MACOSX/
- __MACOSX/._Suppl. Figure 1 revised.jpg
- Supplementary Table 1.xlsx
- __MACOSX/._Supplementary Table 1.xlsx
