# Supplementary material for: Carbonic Anhydrase XII Expression Is Modulated during Epithelial Mesenchymal Transition and Regulated through Protein Kinase C Signaling
Source: Int J Mol Sci. 2020 Jan 22;21(3):715. doi: 10.3390/ijms21030715 (PMC7037142; doi:10.3390/ijms21030715)
Supplement: Supplementary file 1 [file ijms-21-00715-s001.zip › Supplementary Table 1.xlsx]

## Sheet: A (up-regulated after PMA)     
Majority protein IDs	Protein names	Gene names
Q8NE71-2;Q8NE71	ATP-binding cassette sub-family F member 1	ABCF1
Q92968	Peroxisomal membrane protein PEX13	PEX13
Q12797-10;Q12797	Aspartyl/asparaginyl beta-hydroxylase	ASPH
Q8TCJ2	Dolichyl-diphosphooligosaccharide--protein glycosyltransferase subunit STT3B	STT3B
Q8IX12-2;Q8IX12	Cell division cycle and apoptosis regulator protein 1	CCAR1
P52594-2;P52594-3;P52594;P52594-4	Arf-GAP domain and FG repeat-containing protein 1	AGFG1
Q96FW1;Q96FW1-2	Ubiquitin thioesterase OTUB1	OTUB1
P05026-2;P05026	Sodium/potassium-transporting ATPase subunit beta-1	ATP1B1
P54819-2;P54819;P54819-5;P54819-6;P54819-3;P54819-4	Adenylate kinase 2, mitochondrial;Adenylate kinase 2, mitochondrial, N-terminally processed	AK2
Q6PIU2;Q6PIU2-2;Q6PIU2-3	Neutral cholesterol ester hydrolase 1	NCEH1
Q8IY81	pre-rRNA processing protein FTSJ3	FTSJ3
P21283	V-type proton ATPase subunit C 1	ATP6V1C1
P62942	Peptidyl-prolyl cis-trans isomerase FKBP1A	FKBP1A
P62277	40S ribosomal protein S13	RPS13
P11216	Glycogen phosphorylase, brain form	PYGB
P17655;P17655-2	Calpain-2 catalytic subunit	CAPN2
P67812-4;P67812;P67812-3;P67812-2	Signal peptidase complex catalytic subunit SEC11A	SEC11A
O15355	Protein phosphatase 1G	PPM1G
P63104;P63104-2	14-3-3 protein zeta/delta	YWHAZ
Q04446	1,4-alpha-glucan-branching enzyme	GBE1
P30044-2;P30044;P30044-3	Peroxiredoxin-5, mitochondrial	PRDX5
P40429;Q6NVV1	60S ribosomal protein L13a;Putative 60S ribosomal protein L13a protein RPL13AP3	RPL13A;RPL13AP3
Q99805	Transmembrane 9 superfamily member 2	TM9SF2
Q99613;Q99613-2;B5ME19	Eukaryotic translation initiation factor 3 subunit C;Eukaryotic translation initiation factor 3 subunit C-like protein	EIF3C;EIF3CL
P12814	Alpha-actinin-1	ACTN1
P35241;P35241-5;P35241-4	Radixin	RDX
P53621;P53621-2	Coatomer subunit alpha;Xenin;Proxenin	COPA
P51970	NADH dehydrogenase [ubiquinone] 1 alpha subcomplex subunit 8	NDUFA8
Q14152;Q14152-2	Eukaryotic translation initiation factor 3 subunit A	EIF3A
P68366-2;P68366	Tubulin alpha-4A chain	TUBA4A
P11717	Cation-independent mannose-6-phosphate receptor	IGF2R
P61158	Actin-related protein 3	ACTR3
P49585;Q9Y5K3-2;Q9Y5K3-4;Q9Y5K3-3;Q9Y5K3	Choline-phosphate cytidylyltransferase A;Choline-phosphate cytidylyltransferase B	PCYT1A;PCYT1B
Q8WZA9	Immunity-related GTPase family Q protein	IRGQ
Q9Y678	Coatomer subunit gamma-1	COPG1
Q13084	39S ribosomal protein L28, mitochondrial	MRPL28
Q92905	COP9 signalosome complex subunit 5	COPS5
Q9Y639-3;Q9Y639-1;Q9Y639-4;Q9Y639-5;Q9Y639	Neuroplastin	NPTN
P05556;P05556-2;P05556-5;P05556-4;P05556-3	Integrin beta-1	ITGB1
Q6GQQ9-2;Q6GQQ9	OTU domain-containing protein 7B	OTUD7B
P60983	Glia maturation factor beta	GMFB
P06756-3;P06756-2;P06756	Integrin alpha-V;Integrin alpha-V heavy chain;Integrin alpha-V light chain	ITGAV
P30041	Peroxiredoxin-6	PRDX6
Q9H4M9	EH domain-containing protein 1	EHD1
O00232;O00232-2	26S proteasome non-ATPase regulatory subunit 12	PSMD12
O75828	Carbonyl reductase [NADPH] 3	CBR3
P05023-3;P05023-4;P05023;P05023-2	Sodium/potassium-transporting ATPase subunit alpha-1	ATP1A1
P52789	Hexokinase-2	HK2
Q8NC56	LEM domain-containing protein 2	LEMD2
Q9UDY2-4;Q9UDY2-2;Q9UDY2-6;Q9UDY2-3;Q9UDY2;Q9UDY2-7;Q9UDY2-5	Tight junction protein ZO-2	TJP2
P63261	Actin, cytoplasmic 2;Actin, cytoplasmic 2, N-terminally processed	ACTG1
Q8IZL8	Proline-, glutamic acid- and leucine-rich protein 1	PELP1
Q13813;Q13813-3;Q13813-2	Spectrin alpha chain, non-erythrocytic 1	SPTAN1
Q9H223	EH domain-containing protein 4	EHD4
O00429-3;O00429;O00429-4;O00429-5;O00429-2;O00429-6;O00429-8;O00429-7	Dynamin-1-like protein	DNM1L
Q9UMY4-2;Q9UMY4;Q9UMY4-3	Sorting nexin-12	SNX12
Q9Y6M7-11;Q9Y6M7-14;Q9Y6M7-10;Q9Y6M7-4;Q9Y6M7-3;Q9Y6M7-2;Q9Y6M7-9;Q9Y6M7-6;Q9Y6M7-13;Q9Y6M7-12;Q9Y6M7;Q9Y6M7-8;Q9Y6M7-7;Q9Y6M7-5	Sodium bicarbonate cotransporter 3	SLC4A7
O95361;O95361-2	Tripartite motif-containing protein 16	TRIM16
P61088	Ubiquitin-conjugating enzyme E2 N	UBE2N
Q14137-2;Q14137	Ribosome biogenesis protein BOP1	BOP1
P61086;P61086-2;P61086-3	Ubiquitin-conjugating enzyme E2 K	UBE2K
Q9H1P3-2;Q9H1P3	Oxysterol-binding protein-related protein 2	OSBPL2
P62333	26S protease regulatory subunit 10B	PSMC6
Q9H0R4-2;Q9H0R4	Haloacid dehalogenase-like hydrolase domain-containing protein 2	HDHD2
Q9Y3D6	Mitochondrial fission 1 protein	FIS1
Q96DZ1-3;Q96DZ1;Q96DZ1-2	Endoplasmic reticulum lectin 1	ERLEC1
Q04637-5;Q04637-4;Q04637-3;Q04637;Q04637-8;Q04637-9;Q04637-6;Q04637-7	Eukaryotic translation initiation factor 4 gamma 1	EIF4G1
Q96TA1-2;Q96TA1	Niban-like protein 1	FAM129B
Q9Y4K1;Q9Y4K1-2	Absent in melanoma 1 protein	AIM1
Q99653	Calcineurin B homologous protein 1	CHP1
P08240-2;P08240	Signal recognition particle receptor subunit alpha	SRPR
Q53EP0;Q53EP0-2	Fibronectin type III domain-containing protein 3B	FNDC3B
P21266	Glutathione S-transferase Mu 3	GSTM3
P55209-2;P55209;P55209-3	Nucleosome assembly protein 1-like 1	NAP1L1
O75886;O75886-2	Signal transducing adapter molecule 2	STAM2
Q96S44	TP53-regulating kinase	TP53RK
P55072	Transitional endoplasmic reticulum ATPase	VCP
Q86UE4	Protein LYRIC	MTDH
Q00535;Q00535-2	Cyclin-dependent-like kinase 5	CDK5
Q9UIQ6-3;Q9UIQ6-2;Q9UIQ6	Leucyl-cystinyl aminopeptidase;Leucyl-cystinyl aminopeptidase, pregnancy serum form	LNPEP
Q8WVM8;Q8WVM8-2;Q8WVM8-3	Sec1 family domain-containing protein 1	SCFD1
Q9UBB6-2;Q9UBB6;Q9UBB6-3	Neurochondrin	NCDN
Q9UBQ5;Q9UBQ5-2	Eukaryotic translation initiation factor 3 subunit K	EIF3K
Q8WUM4;Q8WUM4-2	Programmed cell death 6-interacting protein	PDCD6IP
O14744;O14744-5;O14744-2;O14744-3	Protein arginine N-methyltransferase 5;Protein arginine N-methyltransferase 5, N-terminally processed	PRMT5
O95822-2;O95822	Malonyl-CoA decarboxylase, mitochondrial	MLYCD
O94905	Erlin-2	ERLIN2
P20674	Cytochrome c oxidase subunit 5A, mitochondrial	COX5A
Q96E11-8;Q96E11-3;Q96E11;Q96E11-2	Ribosome-recycling factor, mitochondrial	MRRF
O75844	CAAX prenyl protease 1 homolog	ZMPSTE24
P78318	Immunoglobulin-binding protein 1	IGBP1
O76071	Probable cytosolic iron-sulfur protein assembly protein CIAO1	CIAO1
Q14166	Tubulin--tyrosine ligase-like protein 12	TTLL12
Q14498-3;Q14498-2;Q14498	RNA-binding protein 39	RBM39
Q13045-2;Q13045;Q13045-3	Protein flightless-1 homolog	FLII
Q14019	Coactosin-like protein	COTL1
Q9Y383;Q96HJ9-2;Q9Y383-3;Q9Y383-2	Putative RNA-binding protein Luc7-like 2	LUC7L2
P56945-4;P56945-5;P56945-8;P56945;P56945-7;P56945-3;P56945-2;P56945-6	Breast cancer anti-estrogen resistance protein 1	BCAR1
P41250	Glycine--tRNA ligase	GARS
Q86YM7;Q86YM7-2	Homer protein homolog 1	HOMER1
O14618	Copper chaperone for superoxide dismutase	CCS
Q16718;Q16718-2	NADH dehydrogenase [ubiquinone] 1 alpha subcomplex subunit 5	NDUFA5
O43324;O43324-2	Eukaryotic translation elongation factor 1 epsilon-1	EEF1E1
P48556	26S proteasome non-ATPase regulatory subunit 8	PSMD8
P26639;P26639-2	Threonine--tRNA ligase, cytoplasmic	TARS
P61201;P61201-2	COP9 signalosome complex subunit 2	COPS2
Q9BQE3	Tubulin alpha-1C chain	TUBA1C
P46087-2;P46087;P46087-4;P46087-3	Probable 28S rRNA (cytosine(4447)-C(5))-methyltransferase	NOP2
Q9UKK3	Poly [ADP-ribose] polymerase 4	PARP4
P43307;P43307-2	Translocon-associated protein subunit alpha	SSR1
Q13136-2;Q13136;O75334-6;O75334-5;O75335;O75334-2;O75334-4;O75334-3;O75334	Liprin-alpha-1;Liprin-alpha-2;Liprin-alpha-4	PPFIA1;PPFIA2;PPFIA4
Q13144	Translation initiation factor eIF-2B subunit epsilon	EIF2B5
O94979-6;O94979-3;O94979-10;O94979-4;O94979-9;O94979-2;O94979;O94979-8;O94979-7;O94979-5	Protein transport protein Sec31A	SEC31A
P30040	Endoplasmic reticulum resident protein 29	ERP29
Q13405	39S ribosomal protein L49, mitochondrial	MRPL49
Q9H3K6;Q9H3K6-2	BolA-like protein 2	BOLA2
Q70E73;Q70E73-5;Q70E73-2;Q70E73-8;Q70E73-7;Q70E73-4;Q70E73-3;Q70E73-9;Q70E73-6	Ras-associated and pleckstrin homology domains-containing protein 1	RAPH1
Q9Y224	UPF0568 protein C14orf166	C14orf166
P00338;P00338-3;P00338-4;P00338-5;P00338-2	L-lactate dehydrogenase A chain	LDHA
P30622-2;P30622-1;P30622	CAP-Gly domain-containing linker protein 1	CLIP1
O15173;O15173-2	Membrane-associated progesterone receptor component 2	PGRMC2
P08621-3;P08621-2;P08621	U1 small nuclear ribonucleoprotein 70 kDa	SNRNP70
P21333-2;P21333	Filamin-A	FLNA
P46782	40S ribosomal protein S5;40S ribosomal protein S5, N-terminally processed	RPS5
P39687	Acidic leucine-rich nuclear phosphoprotein 32 family member A	ANP32A
P07355;P07355-2;A6NMY6	Annexin A2;Putative annexin A2-like protein	ANXA2;ANXA2P2
O75369-8	Filamin-B	FLNB
Q9BUL8	Programmed cell death protein 10	PDCD10
O75608-2;O75608	Acyl-protein thioesterase 1	LYPLA1
P60228	Eukaryotic translation initiation factor 3 subunit E	EIF3E
P50552	Vasodilator-stimulated phosphoprotein	VASP
Q9Y4E1-6;Q9Y4E1-2;Q9Y4E1;Q9Y4E1-4;Q641Q2-2;Q641Q2;Q9Y4E1-5;Q9Y4E1-3	WASH complex subunit FAM21C;WASH complex subunit FAM21A	FAM21C;FAM21A
Q9UBS8	E3 ubiquitin-protein ligase RNF14	RNF14
P48507;P48507-2	Glutamate--cysteine ligase regulatory subunit	GCLM
O75947-2;O75947	ATP synthase subunit d, mitochondrial	ATP5H
Q9UBI1	COMM domain-containing protein 3	COMMD3
Q92973-2;Q92973;Q92973-3	Transportin-1	TNPO1
Q9UNH7-2;Q9UNH7	Sorting nexin-6;Sorting nexin-6, N-terminally processed	SNX6
O00469;O00469-2;O00469-3	Procollagen-lysine,2-oxoglutarate 5-dioxygenase 2	PLOD2
Q92688-2;Q92688	Acidic leucine-rich nuclear phosphoprotein 32 family member B	ANP32B
P61923;P61923-4;P61923-5	Coatomer subunit zeta-1	COPZ1
P62258;P62258-2	14-3-3 protein epsilon	YWHAE
Q6P1N0;Q6P1N0-2	Coiled-coil and C2 domain-containing protein 1A	CC2D1A
Q16543	Hsp90 co-chaperone Cdc37;Hsp90 co-chaperone Cdc37, N-terminally processed	CDC37
O60232	Sjoegren syndrome/scleroderma autoantigen 1	SSSCA1
Q8N5K1	CDGSH iron-sulfur domain-containing protein 2	CISD2
Q9NQC3-2;Q9NQC3-5;Q9NQC3;Q9NQC3-4	Reticulon-4	RTN4
O00231;O00231-2	26S proteasome non-ATPase regulatory subunit 11	PSMD11
P59998;P59998-3	Actin-related protein 2/3 complex subunit 4	ARPC4
Q9NR12;Q9NR12-2;Q9NR12-5;Q9NR12-6;Q9NR12-4	PDZ and LIM domain protein 7	PDLIM7
P80303-2;P80303	Nucleobindin-2;Nesfatin-1	NUCB2
P48739;P48739-3;P48739-2	Phosphatidylinositol transfer protein beta isoform	PITPNB
O94925-3;O94925	Glutaminase kidney isoform, mitochondrial	GLS
P31946-2;P31946	14-3-3 protein beta/alpha;14-3-3 protein beta/alpha, N-terminally processed	YWHAB
P17812;P17812-2	CTP synthase 1	CTPS1
Q15257-3;Q15257-2;Q15257;Q15257-4	Serine/threonine-protein phosphatase 2A activator	PPP2R4
Q9NPQ8-2;Q9NPQ8-4;Q9NPQ8;Q9NPQ8-3	Synembryn-A	RIC8A
Q99584	Protein S100-A13	S100A13
O14974-5;O14974-4;O14974-3;O14974;O14974-2	Protein phosphatase 1 regulatory subunit 12A	PPP1R12A
O95336	6-phosphogluconolactonase	PGLS
Q9UNM6;Q9UNM6-2	26S proteasome non-ATPase regulatory subunit 13	PSMD13
Q9Y5M8	Signal recognition particle receptor subunit beta	SRPRB
P37802;P37802-2	Transgelin-2	TAGLN2
Q14204	Cytoplasmic dynein 1 heavy chain 1	DYNC1H1
P43686;P43686-2	26S protease regulatory subunit 6B	PSMC4
P67936	Tropomyosin alpha-4 chain	TPM4
Q9UJZ1;Q9UJZ1-2	Stomatin-like protein 2, mitochondrial	STOML2
Q8WX93-3;Q8WX93;Q8WX93-8;Q8WX93-5;Q8WX93-4;Q8WX93-2;Q8WX93-9;Q8WX93-7	Palladin	PALLD
Q07955-3;Q07955;Q07955-2	Serine/arginine-rich splicing factor 1	SRSF1
P06396-2;P06396-4;P06396-3;P06396	Gelsolin	GSN
P27797	Calreticulin	CALR
Q93052	Lipoma-preferred partner	LPP
P60903	Protein S100-A10	S100A10
P52306-4;P52306;P52306-5;P52306-6;P52306-2;P52306-3	Rap1 GTPase-GDP dissociation stimulator 1	RAP1GDS1
P26006;P26006-1	Integrin alpha-3;Integrin alpha-3 heavy chain;Integrin alpha-3 light chain	ITGA3
P13796	Plastin-2	LCP1
P08758	Annexin A5	ANXA5
P12081-4;P12081;P12081-3;P12081-2	Histidine--tRNA ligase, cytoplasmic	HARS
P35606;P35606-2	Coatomer subunit beta	COPB2
Q14764	Major vault protein	MVP
Q13098-5;Q13098;Q13098-7;Q13098-6	COP9 signalosome complex subunit 1	GPS1
Q99471;Q99471-3	Prefoldin subunit 5	PFDN5
Q96C01	Protein FAM136A	FAM136A
P30626-3;P30626-2;P30626	Sorcin	SRI
O75083;O75083-3	WD repeat-containing protein 1	WDR1
P23284	Peptidyl-prolyl cis-trans isomerase B	PPIB
Q9Y4X5	E3 ubiquitin-protein ligase ARIH1	ARIH1
P24534	Elongation factor 1-beta	EEF1B2
Q12765;Q12765-2;Q12765-3	Secernin-1	SCRN1
Q9BS26	Endoplasmic reticulum resident protein 44	ERP44
P15374	Ubiquitin carboxyl-terminal hydrolase isozyme L3	UCHL3
Q15382	GTP-binding protein Rheb	RHEB
P08865	40S ribosomal protein SA	RPSA
Q96HC4;Q96HC4-7;Q96HC4-4;Q96HC4-6	PDZ and LIM domain protein 5	PDLIM5
Q6UN15-3;Q6UN15-5;Q6UN15;Q6UN15-4	Pre-mRNA 3-end-processing factor FIP1	FIP1L1
Q96HY6;Q96HY6-2	DDRGK domain-containing protein 1	DDRGK1
Q86UP2-4;Q86UP2;Q86UP2-2;Q86UP2-3	Kinectin	KTN1
P18206-2;P18206	Vinculin	VCL
P09493;P09493-9;P09493-4;P09493-3;P09493-10	Tropomyosin alpha-1 chain	TPM1
P06753-5;P06753-2;P06753-4;P06753-3	Tropomyosin 3	TPM3
O60763;O60763-2	General vesicular transport factor p115	USO1
P05386	60S acidic ribosomal protein P1	RPLP1
Q9Y281-3;Q9Y281	Cofilin-2	CFL2
P14324-2;P14324	Farnesyl pyrophosphate synthase	FDPS
Q9Y376	Calcium-binding protein 39	CAB39
P30153	Serine/threonine-protein phosphatase 2A 65 kDa regulatory subunit A alpha isoform	PPP2R1A
P30046;P30046-2;A6NHG4	D-dopachrome decarboxylase;D-dopachrome decarboxylase-like protein	DDT;DDTL
O00468-2;O00468-6;O00468-3;O00468-5;O00468-4;O00468-7;O00468	Agrin;Agrin N-terminal 110 kDa subunit;Agrin C-terminal 110 kDa subunit;Agrin C-terminal 90 kDa fragment;Agrin C-terminal 22 kDa fragment	AGRN
Q9H773	dCTP pyrophosphatase 1	DCTPP1

## Sheet: B (down-regulated after PMA)   
Majority protein IDs	Protein names	Gene names
P62487	DNA-directed RNA polymerase II subunit RPB7	POLR2G
P11388;P11388-2;P11388-3;P11388-4	DNA topoisomerase 2-alpha	TOP2A
P42226;P42226-2;P42226-3	Signal transducer and activator of transcription 6	STAT6
O95989	Diphosphoinositol polyphosphate phosphohydrolase 1	NUDT3
Q9UMS4	Pre-mRNA-processing factor 19	PRPF19
O43488	Aflatoxin B1 aldehyde reductase member 2	AKR7A2
P00374;P00374-2	Dihydrofolate reductase	DHFR
P20290-2;P20290	Transcription factor BTF3	BTF3
P45973	Chromobox protein homolog 5	CBX5
P35573;P35573-2;P35573-3	Glycogen debranching enzyme;4-alpha-glucanotransferase;Amylo-alpha-1,6-glucosidase	AGL
Q99426;Q99426-2	Tubulin-folding cofactor B	TBCB
P11908;P11908-2	Ribose-phosphate pyrophosphokinase 2	PRPS2
Q96T88;Q96T88-2	E3 ubiquitin-protein ligase UHRF1	UHRF1
Q9UKM9;Q9UKM9-2	RNA-binding protein Raly	RALY
P23193;P23193-2	Transcription elongation factor A protein 1	TCEA1
Q9H9T3-2;Q9H9T3;Q9H9T3-4;Q9H9T3-5	Elongator complex protein 3	ELP3
Q8NFH5-2;Q8NFH5;Q8NFH5-3	Nucleoporin NUP53	NUP35
Q9UK59	Lariat debranching enzyme	DBR1
P26358;P26358-2;P26358-3	DNA (cytosine-5)-methyltransferase 1	DNMT1
Q9BQ52-4;Q9BQ52;Q9BQ52-3	Zinc phosphodiesterase ELAC protein 2	ELAC2
Q14103-4;Q14103-3;Q14103-2;Q14103	Heterogeneous nuclear ribonucleoprotein D0	HNRNPD
Q8TAQ2-2;Q8TAQ2-3;Q8TAQ2	SWI/SNF complex subunit SMARCC2	SMARCC2
O14776-2;O14776	Transcription elongation regulator 1	TCERG1
P35250-2;P35250	Replication factor C subunit 2	RFC2
O95983-2;O95983	Methyl-CpG-binding domain protein 3	MBD3
P23246-2;P23246	Splicing factor, proline- and glutamine-rich	SFPQ
Q86W56;Q86W56-5;Q86W56-4;Q86W56-3;Q86W56-2	Poly(ADP-ribose) glycohydrolase	PARG
P12004	Proliferating cell nuclear antigen	PCNA
Q86YP4-2;Q86YP4;Q86YP4-3	Transcriptional repressor p66-alpha	GATAD2A
P00568	Adenylate kinase isoenzyme 1	AK1
P49959-2;P49959;P49959-3	Double-strand break repair protein MRE11A	MRE11A
O15213	WD repeat-containing protein 46	WDR46
O75368	SH3 domain-binding glutamic acid-rich-like protein	SH3BGRL
Q9Y5S9-2;Q9Y5S9	RNA-binding protein 8A	RBM8A
Q8N684-2;Q8N684;Q8N684-3	Cleavage and polyadenylation specificity factor subunit 7	CPSF7
Q5T2T1;Q5T2T1-2	MAGUK p55 subfamily member 7	MPP7
P28340	DNA polymerase delta catalytic subunit	POLD1
P49916-3;P49916;P49916-4;P49916-2	DNA ligase 3	LIG3
P49736	DNA replication licensing factor MCM2	MCM2
P25205;P25205-2	DNA replication licensing factor MCM3	MCM3
P42166	Lamina-associated polypeptide 2, isoform alpha;Thymopoietin;Thymopentin	TMPO
Q14566	DNA replication licensing factor MCM6	MCM6
Q6IA86-3;Q6IA86;Q6IA86-6;Q6IA86-4;Q6IA86-2;Q6IA86-5;Q6IA86-7	Elongator complex protein 2	ELP2
Q13148;Q13148-4	TAR DNA-binding protein 43	TARDBP
Q9H0C8	Integrin-linked kinase-associated serine/threonine phosphatase 2C	ILKAP
P24941;P24941-2;Q00526	Cyclin-dependent kinase 2;Cyclin-dependent kinase 3	CDK2;CDK3
P30876	DNA-directed RNA polymerase II subunit RPB2	POLR2B
Q13151	Heterogeneous nuclear ribonucleoprotein A0	HNRNPA0
P33993;P33993-3	DNA replication licensing factor MCM7	MCM7
Q86W42;Q86W42-3;Q86W42-2	THO complex subunit 6 homolog	THOC6
Q3KQV9;Q3KQV9-2	UDP-N-acetylhexosamine pyrophosphorylase-like protein 1	UAP1L1
Q15393	Splicing factor 3B subunit 3	SF3B3
Q8N1G2	Cap-specific mRNA (nucleoside-2-O-)-methyltransferase 1	CMTR1
P43246;P43246-2	DNA mismatch repair protein Msh2	MSH2
P33992	DNA replication licensing factor MCM5	MCM5
P31350;P31350-2	Ribonucleoside-diphosphate reductase subunit M2	RRM2
P33991	DNA replication licensing factor MCM4	MCM4
Q9UHX1-4;Q9UHX1-6;Q9UHX1-2;Q9UHX1-3;Q9UHX1-5;Q9UHX1	Poly(U)-binding-splicing factor PUF60	PUF60
P46778	60S ribosomal protein L21	RPL21
Q9Y2P8	RNA 3-terminal phosphate cyclase-like protein	RCL1
Q9NWU5;Q9NWU5-2;Q9NWU5-3	39S ribosomal protein L22, mitochondrial	MRPL22
P52434;P52434-2;P52434-4;P52434-3	DNA-directed RNA polymerases I, II, and III subunit RPABC3	POLR2H
P02786	Transferrin receptor protein 1;Transferrin receptor protein 1, serum form	TFRC
Q96PZ0	Pseudouridylate synthase 7 homolog	PUS7
O43684-2;O43684	Mitotic checkpoint protein BUB3	BUB3
Q13242	Serine/arginine-rich splicing factor 9	SRSF9
Q6P2E9;Q6P2E9-2	Enhancer of mRNA-decapping protein 4	EDC4
P78406	mRNA export factor	RAE1
Q99447-2;Q99447-4;Q99447;Q99447-3	Ethanolamine-phosphate cytidylyltransferase	PCYT2
Q9Y4Z0	U6 snRNA-associated Sm-like protein LSm4	LSM4
Q7Z4S6-6;Q7Z4S6-3;Q7Z4S6-5;Q7Z4S6-2;Q7Z4S6;Q7Z4S6-4	Kinesin-like protein KIF21A	KIF21A
P31153;P31153-2	S-adenosylmethionine synthase isoform type-2	MAT2A
P57772;P57772-2	Selenocysteine-specific elongation factor	EEFSEC
O00541-2;O00541	Pescadillo homolog	PES1
Q6UXN9	WD repeat-containing protein 82	WDR82
Q9NX74	tRNA-dihydrouridine(20) synthase [NAD(P)+]-like	DUS2
Q06787-8;Q06787-6;Q06787-2;Q06787-4;Q06787-5;Q06787-9;Q06787-7;Q06787-3;Q06787;Q06787-11;Q06787-10	Fragile X mental retardation protein 1	FMR1
Q12904;Q12904-2	Aminoacyl tRNA synthase complex-interacting multifunctional protein 1;Endothelial monocyte-activating polypeptide 2	AIMP1
O75436;O75436-2	Vacuolar protein sorting-associated protein 26A	VPS26A
Q9UBU9;Q9UBU9-2	Nuclear RNA export factor 1	NXF1
Q86U86-6;Q86U86-5;Q86U86-4;Q86U86-7;Q86U86-3;Q86U86-9;Q86U86-2;Q86U86-8;Q86U86	Protein polybromo-1	PBRM1
Q93074-3;Q93074;Q93074-2	Mediator of RNA polymerase II transcription subunit 12	MED12
P46013;P46013-2	Antigen KI-67	MKI67
Q7L014	Probable ATP-dependent RNA helicase DDX46	DDX46
P62826	GTP-binding nuclear protein Ran	RAN
Q86TU7;Q86TU7-3;Q86TU7-2	Histone-lysine N-methyltransferase setd3	SETD3
P62805	Histone H4	HIST1H4A
Q9BWU0	Kanadaptin	SLC4A1AP
Q9Y5P6;Q9Y5P6-2	Mannose-1-phosphate guanyltransferase beta	GMPPB
O94906-2;O94906	Pre-mRNA-processing factor 6	PRPF6
P45877	Peptidyl-prolyl cis-trans isomerase C	PPIC
Q86UD0	Suppressor APC domain-containing protein 2	SAPCD2
P23771;P23771-2	Trans-acting T-cell-specific transcription factor GATA-3	GATA3
Q96AE4-2;Q96AE4	Far upstream element-binding protein 1	FUBP1
Q9NVM9;Q9NVM9-2	Protein asunder homolog	ASUN
Q9P260;Q9P260-2	LisH domain and HEAT repeat-containing protein KIAA1468	KIAA1468
Q14676-2;Q14676;Q14676-3;Q14676-4	Mediator of DNA damage checkpoint protein 1	MDC1
P34896-2;P34896;P34896-3;P34896-4	Serine hydroxymethyltransferase, cytosolic	SHMT1
Q969U7-2;Q969U7	Proteasome assembly chaperone 2	PSMG2
P13693;P13693-2	Translationally-controlled tumor protein	TPT1
P50897;P50897-2	Palmitoyl-protein thioesterase 1	PPT1
Q13573	SNW domain-containing protein 1	SNW1
Q12905	Interleukin enhancer-binding factor 2	ILF2
Q13185	Chromobox protein homolog 3	CBX3
Q15185-4;Q15185;Q15185-3	Prostaglandin E synthase 3	PTGES3
O75643	U5 small nuclear ribonucleoprotein 200 kDa helicase	SNRNP200
P30520	Adenylosuccinate synthetase isozyme 2	ADSS
Q15020-4;Q15020	Squamous cell carcinoma antigen recognized by T-cells 3	SART3
P04183	Thymidine kinase, cytosolic	TK1
P49643	DNA primase large subunit	PRIM2
P07437	Tubulin beta chain	TUBB
P48147	Prolyl endopeptidase	PREP
P62318-2;P62318	Small nuclear ribonucleoprotein Sm D3	SNRPD3
Q9NVI1;Q9NVI1-2;Q9NVI1-1	Fanconi anemia group I protein	FANCI
Q9NX05	Constitutive coactivator of PPAR-gamma-like protein 2	FAM120C
P52701;P52701-3;P52701-4;P52701-2	DNA mismatch repair protein Msh6	MSH6
Q08209-2;Q08209;Q08209-3;Q08209-4;Q08209-5	Serine/threonine-protein phosphatase 2B catalytic subunit alpha isoform	PPP3CA
Q9BSV6	tRNA-splicing endonuclease subunit Sen34	TSEN34
Q9Y333	U6 snRNA-associated Sm-like protein LSm2	LSM2
Q99729-3;Q99729-2;Q99729-4;Q99729	Heterogeneous nuclear ribonucleoprotein A/B	HNRNPAB
P52292	Importin subunit alpha-1	KPNA2
P61221	ATP-binding cassette sub-family E member 1	ABCE1
Q9GZT3-2;Q9GZT3	SRA stem-loop-interacting RNA-binding protein, mitochondrial	SLIRP
P09651-3;P09651-2;P09651;Q32P51	Heterogeneous nuclear ribonucleoprotein A1;Heterogeneous nuclear ribonucleoprotein A1, N-terminally processed;Heterogeneous nuclear ribonucleoprotein A1-like 2	HNRNPA1;HNRNPA1L2
P78347-2;P78347-4;P78347-3;P78347	General transcription factor II-I	GTF2I
Q14157-4;Q14157-1;Q14157-3;Q14157;Q14157-5	Ubiquitin-associated protein 2-like	UBAP2L
Q96ST3	Paired amphipathic helix protein Sin3a	SIN3A
P48449;P48449-3;P48449-2	Lanosterol synthase	LSS
Q5TBB1;Q5TBB1-2	Ribonuclease H2 subunit B	RNASEH2B
Q9BSD7	Cancer-related nucleoside-triphosphatase	NTPCR
Q9BZZ5-2;Q9BZZ5;Q9BZZ5-3;Q9BZZ5-5;Q9BZZ5-6;Q9BZZ5-1	Apoptosis inhibitor 5	API5
P49792	E3 SUMO-protein ligase RanBP2	RANBP2
Q15637-6;Q15637-4;Q15637-7;Q15637-3;Q15637-2;Q15637	Splicing factor 1	SF1
Q13895	Bystin	BYSL
Q9BTT6;Q9BTT6-2	Leucine-rich repeat-containing protein 1	LRRC1
Q92643	GPI-anchor transamidase	PIGK
Q13685	Angio-associated migratory cell protein	AAMP
P31689;P31689-2	DnaJ homolog subfamily A member 1	DNAJA1
Q71DI3	Histone H3.2	HIST2H3A
Q9H3M7-2;Q9H3M7	Thioredoxin-interacting protein	TXNIP
Q2TAY7	WD40 repeat-containing protein SMU1;WD40 repeat-containing protein SMU1, N-terminally processed	SMU1
P35222	Catenin beta-1	CTNNB1
Q03701	CCAAT/enhancer-binding protein zeta	CEBPZ
Q8ND04;Q8ND04-2;Q8ND04-3	Protein SMG8	SMG8
Q6PJT7-5;Q6PJT7;Q6PJT7-9;Q6PJT7-2;Q6PJT7-10;Q6PJT7-4;Q6PJT7-3;Q6PJT7-11	Zinc finger CCCH domain-containing protein 14	ZC3H14
P49750-1;P49750;P49750-3	YLP motif-containing protein 1	YLPM1
Q9H6T3;Q9H6T3-3;Q9H6T3-2	RNA polymerase II-associated protein 3	RPAP3
P04792	Heat shock protein beta-1	HSPB1
P49757-8;P49757-7;P49757-6;P49757-5;P49757-4;P49757-2;P49757-3;P49757	Protein numb homolog	NUMB
P51003;P51003-2	Poly(A) polymerase alpha	PAPOLA
Q9NY93-2;Q9NY93	Probable ATP-dependent RNA helicase DDX56	DDX56
Q92979	Ribosomal RNA small subunit methyltransferase NEP1	EMG1
P43243	Matrin-3	MATR3
Q13619;Q13619-2	Cullin-4A	CUL4A
Q9UHY7;Q9UHY7-2	Enolase-phosphatase E1	ENOPH1
Q05048	Cleavage stimulation factor subunit 1	CSTF1
Q53H96;Q53H96-2	Pyrroline-5-carboxylate reductase 3	PYCRL
P53365-2;P53365-3;P53365	Arfaptin-2	ARFIP2
O43592	Exportin-T	XPOT
P24752	Acetyl-CoA acetyltransferase, mitochondrial	ACAT1
P13010	X-ray repair cross-complementing protein 5	XRCC5
Q9UBF8-2;Q9UBF8;Q9UBF8-3	Phosphatidylinositol 4-kinase beta	PI4KB
O00165;O00165-2;O00165-4;O00165-5;O00165-3;O00165-6	HCLS1-associated protein X-1	HAX1
Q06546	GA-binding protein alpha chain	GABPA
Q01780;Q01780-2	Exosome component 10	EXOSC10
Q63HN8;Q63HN8-4	E3 ubiquitin-protein ligase RNF213	RNF213
Q8TB72-2;Q8TB72-4;Q8TB72-3;Q8TB72	Pumilio homolog 2	PUM2
Q9BSJ2;Q9BSJ2-4;Q9BSJ2-3	Gamma-tubulin complex component 2	TUBGCP2
P40937-2;P40937	Replication factor C subunit 5	RFC5
Q9ULT8	E3 ubiquitin-protein ligase HECTD1	HECTD1
Q9UNP9-2;Q9UNP9;Q9UNP9-3	Peptidyl-prolyl cis-trans isomerase E	PPIE
O15164-2;O15164	Transcription intermediary factor 1-alpha	TRIM24
P22626;P22626-2	Heterogeneous nuclear ribonucleoproteins A2/B1	HNRNPA2B1
Q9HB71;Q9HB71-3	Calcyclin-binding protein	CACYBP
Q9NZ01	Very-long-chain enoyl-CoA reductase	TECR
Q9NY27;Q9NY27-3;Q9NY27-2	Serine/threonine-protein phosphatase 4 regulatory subunit 2	PPP4R2
Q15269	Periodic tryptophan protein 2 homolog	PWP2
Q9GZS3	WD repeat-containing protein 61;WD repeat-containing protein 61, N-terminally processed	WDR61
O60506;O60506-3;O60506-2;O60506-4;O60506-5	Heterogeneous nuclear ribonucleoprotein Q	SYNCRIP
Q9UQB8-3;Q9UQB8-5;Q9UQB8-4;Q9UQB8-6;Q9UQB8-2;Q9UQB8	Brain-specific angiogenesis inhibitor 1-associated protein 2	BAIAP2
Q13263;Q13263-2	Transcription intermediary factor 1-beta	TRIM28
Q6P1J9	Parafibromin	CDC73
Q14684-2;Q14684	Ribosomal RNA processing protein 1 homolog B	RRP1B
P55265-3;P55265-2	Double-stranded RNA-specific adenosine deaminase	ADAR
Q8IXI1	Mitochondrial Rho GTPase 2	RHOT2
Q9UBU8-2;Q9UBU8;Q9UBU8-3	Mortality factor 4-like protein 1	MORF4L1
Q8IY67-2;Q8IY67	Ribonucleoprotein PTB-binding 1	RAVER1
Q9UPN9;Q9UPN9-2	E3 ubiquitin-protein ligase TRIM33	TRIM33
Q14232;Q14232-2	Translation initiation factor eIF-2B subunit alpha	EIF2B1
Q6PL18	ATPase family AAA domain-containing protein 2	ATAD2
Q15365	Poly(rC)-binding protein 1	PCBP1
O95232	Luc7-like protein 3	LUC7L3
P56545;P56545-3;P56545-2	C-terminal-binding protein 2	CTBP2
Q8NEZ5;Q8NEZ5-3	F-box only protein 22	FBXO22
Q4J6C6-4;Q4J6C6-3;Q4J6C6;Q4J6C6-2	Prolyl endopeptidase-like	PREPL
Q7LBC6;Q7LBC6-2	Lysine-specific demethylase 3B	KDM3B
Q14694;Q14694-3;Q14694-2	Ubiquitin carboxyl-terminal hydrolase 10	USP10
O75955;O75955-2	Flotillin-1	FLOT1
P25490;O15391	Transcriptional repressor protein YY1;Transcription factor YY2	YY1;YY2
Q9BVQ7-2;Q9BVQ7;Q9BVQ7-3	Spermatogenesis-associated protein 5-like protein 1	SPATA5L1
O75607	Nucleoplasmin-3	NPM3
P22234;P22234-2	Multifunctional protein ADE2;Phosphoribosylaminoimidazole-succinocarboxamide synthase;Phosphoribosylaminoimidazole carboxylase	PAICS
P62917	60S ribosomal protein L8	RPL8
Q96RP9;Q96RP9-2	Elongation factor G, mitochondrial	GFM1
O60341;O60341-2	Lysine-specific histone demethylase 1A	KDM1A
O15294;O15294-3;O15294-2;O15294-4	UDP-N-acetylglucosamine--peptide N-acetylglucosaminyltransferase 110 kDa subunit	OGT
P52597	Heterogeneous nuclear ribonucleoprotein F;Heterogeneous nuclear ribonucleoprotein F, N-terminally processed	HNRNPF
P52272-2;P52272	Heterogeneous nuclear ribonucleoprotein M	HNRNPM
Q53GS9;Q53GS9-2;Q53GS9-3	U4/U6.U5 tri-snRNP-associated protein 2	USP39
P17844;P17844-2	Probable ATP-dependent RNA helicase DDX5	DDX5
P54802	Alpha-N-acetylglucosaminidase;Alpha-N-acetylglucosaminidase 82 kDa form;Alpha-N-acetylglucosaminidase 77 kDa form	NAGLU
Q9HCS7	Pre-mRNA-splicing factor SYF1	XAB2
Q7Z2T5	TRMT1-like protein	TRMT1L
Q9BZJ0-2;Q9BZJ0-3;Q9BZJ0	Crooked neck-like protein 1	CRNKL1
Q96T37-4;Q96T37-2;Q96T37-3;Q96T37	Putative RNA-binding protein 15	RBM15
P31948;P31948-2;P31948-3	Stress-induced-phosphoprotein 1	STIP1
Q14653;Q14653-4	Interferon regulatory factor 3	IRF3
Q9NTI5-2;Q9NTI5	Sister chromatid cohesion protein PDS5 homolog B	PDS5B
Q13177	Serine/threonine-protein kinase PAK 2;PAK-2p27;PAK-2p34	PAK2
Q96I25	Splicing factor 45	RBM17
Q9NVH0;Q9NVH0-2	Exonuclease 3-5 domain-containing protein 2	EXD2
Q92769;Q92769-3	Histone deacetylase 2	HDAC2
Q9BWD1;Q9BWD1-2	Acetyl-CoA acetyltransferase, cytosolic	ACAT2
Q96KP4;Q96KP4-2	Cytosolic non-specific dipeptidase	CNDP2
P14678-2;P63162;P14678;P63162-2;P14678-3	Small nuclear ribonucleoprotein-associated proteins B and B;Small nuclear ribonucleoprotein-associated protein N	SNRPB;SNRPN
Q92896;Q92896-2;Q92896-3	Golgi apparatus protein 1	GLG1
Q96S52;Q96S52-2	GPI transamidase component PIG-S	PIGS
Q9NX63	MICOS complex subunit MIC19	CHCHD3
O95671-2;O95671;O95671-3	N-acetylserotonin O-methyltransferase-like protein	ASMTL
P26599;P26599-2;P26599-3	Polypyrimidine tract-binding protein 1	PTBP1
P57081-2;P57081	tRNA (guanine-N(7)-)-methyltransferase non-catalytic subunit WDR4	WDR4
Q8WWH5	Probable tRNA pseudouridine synthase 1	TRUB1
P45984-3;P45984-2;P45984-4;P45984	Mitogen-activated protein kinase 9	MAPK9
Q9NZB2;Q9NZB2-6;Q9NZB2-4	Constitutive coactivator of PPAR-gamma-like protein 1	FAM120A
Q9BRT8-3;Q9BRT8;Q8IUF1;Q5RIA9-3;Q9BRT8-2;Q5JTY5-2;Q5RIA9;Q5JTY5;Q4V339	COBW domain-containing protein 1;COBW domain-containing protein 2;COBW domain-containing protein 5;COBW domain-containing protein 3;COBW domain-containing protein 6	CBWD1;CBWD2;CBWD5;CBWD3;CBWD6
Q9BYD6	39S ribosomal protein L1, mitochondrial	MRPL1
P49790-2;P49790;P49790-3	Nuclear pore complex protein Nup153	NUP153
P62314	Small nuclear ribonucleoprotein Sm D1	SNRPD1
P0DN76;Q01081-2;Q01081;Q01081-3;Q8WU68-3;Q8WU68-2;Q8WU68	Splicing factor U2AF 35 kDa subunit;Splicing factor U2AF 26 kDa subunit	U2AF1;U2AF1L4
Q9BPX6-2;Q9BPX6;Q9BPX6-3;Q9BPX6-5;Q9BPX6-4	Calcium uptake protein 1, mitochondrial	MICU1
P41091;Q2VIR3;Q2VIR3-2	Eukaryotic translation initiation factor 2 subunit 3;Putative eukaryotic translation initiation factor 2 subunit 3-like protein	EIF2S3;EIF2S3L
Q68E01-2;Q68E01;Q68E01-3	Integrator complex subunit 3	INTS3
Q06203	Amidophosphoribosyltransferase	PPAT
Q05655;Q05655-2	Protein kinase C delta type;Protein kinase C delta type regulatory subunit;Protein kinase C delta type catalytic subunit	PRKCD
Q6NXE6-2;Q6NXE6	Armadillo repeat-containing protein 6	ARMC6
Q9H0A0;Q9H0A0-2	N-acetyltransferase 10	NAT10
Q9UFC0	Leucine-rich repeat and WD repeat-containing protein 1	LRWD1
O43172-2;O43172	U4/U6 small nuclear ribonucleoprotein Prp4	PRPF4
Q9Y508;Q9Y508-2	E3 ubiquitin-protein ligase RNF114	RNF114
O60306	Intron-binding protein aquarius	AQR
Q9H8H0;Q9H8H0-2	Nucleolar protein 11	NOL11
Q92797;Q92797-2	Symplekin	SYMPK
Q92466;Q92466-2;Q92466-5;Q92466-3	DNA damage-binding protein 2	DDB2
Q99986	Serine/threonine-protein kinase VRK1	VRK1
Q9BTE3-2;Q9BTE3;Q9BTE3-3	Mini-chromosome maintenance complex-binding protein	MCMBP
Q9NRH3;P23258	Tubulin gamma-2 chain;Tubulin gamma-1 chain	TUBG2;TUBG1
Q5UIP0-2;Q5UIP0	Telomere-associated protein RIF1	RIF1
Q9BQG0;Q9BQG0-2	Myb-binding protein 1A	MYBBP1A
P49711;P49711-2	Transcriptional repressor CTCF	CTCF
Q9UQE7	Structural maintenance of chromosomes protein 3	SMC3
P11940;P11940-2	Polyadenylate-binding protein 1	PABPC1
P18858;P18858-3;P18858-2	DNA ligase 1	LIG1
Q9BWF3;Q9BWF3-3;Q9BWF3-4;Q9BWF3-2;Q9BQ04	RNA-binding protein 4;RNA-binding protein 4B	RBM4;RBM4B
Q15717;Q15717-2	ELAV-like protein 1	ELAVL1
Q92879-5;Q92879-2;Q92879-3;Q92879-6;Q92879;Q92879-4	CUGBP Elav-like family member 1	CELF1
P39748;P39748-2	Flap endonuclease 1	FEN1
Q6P2Q9	Pre-mRNA-processing-splicing factor 8	PRPF8
P12956;P12956-2	X-ray repair cross-complementing protein 6	XRCC6
Q8N6H7;Q8N6H7-2;Q8N6H7-3	ADP-ribosylation factor GTPase-activating protein 2	ARFGAP2
Q9Y6Y0	Influenza virus NS1A-binding protein	IVNS1ABP
Q96C23	Aldose 1-epimerase	GALM
Q9NVP1	ATP-dependent RNA helicase DDX18	DDX18
P27708	CAD protein;Glutamine-dependent carbamoyl-phosphate synthase;Aspartate carbamoyltransferase;Dihydroorotase	CAD
Q92598-2;Q92598;Q92598-3;Q92598-4	Heat shock protein 105 kDa	HSPH1
O43570-2;O43570	Carbonic anhydrase 12	CA12
Q9UKN8	General transcription factor 3C polypeptide 4	GTF3C4
P23921	Ribonucleoside-diphosphate reductase large subunit	RRM1
Q9H0D6;Q9H0D6-2	5-3 exoribonuclease 2	XRN2
Q02880-2;Q02880	DNA topoisomerase 2-beta	TOP2B
P42167;P42167-2;P42167-3	Lamina-associated polypeptide 2, isoforms beta/gamma;Thymopoietin;Thymopentin	TMPO
P55011-3;P55011	Solute carrier family 12 member 2	SLC12A2
Q29RF7;Q29RF7-3	Sister chromatid cohesion protein PDS5 homolog A	PDS5A
Q96PK6	RNA-binding protein 14	RBM14
Q12789-3;Q12789	General transcription factor 3C polypeptide 1	GTF3C1
Q8WXX5	DnaJ homolog subfamily C member 9	DNAJC9
Q9NRV9	Heme-binding protein 1	HEBP1
P61978-3	Heterogeneous nuclear ribonucleoprotein K	HNRNPK
Q8TDN6	Ribosome biogenesis protein BRX1 homolog	BRIX1
Q92820	Gamma-glutamyl hydrolase	GGH
Q53EL6-2;Q53EL6	Programmed cell death protein 4	PDCD4
Q8WXF1;Q8WXF1-2	Paraspeckle component 1	PSPC1
Q13268;Q13268-2	Dehydrogenase/reductase SDR family member 2, mitochondrial	DHRS2
P22087	rRNA 2-O-methyltransferase fibrillarin	FBL
Q01581	Hydroxymethylglutaryl-CoA synthase, cytoplasmic	HMGCS1
O75223;O75223-3	Gamma-glutamylcyclotransferase	GGCT
P67870	Casein kinase II subunit beta	CSNK2B
P84085	ADP-ribosylation factor 5	ARF5
P23434	Glycine cleavage system H protein, mitochondrial	GCSH
P36639-4;P36639-3;P36639-2;P36639	7,8-dihydro-8-oxoguanine triphosphatase	NUDT1
P42858	Huntingtin	HTT
O43148;O43148-2	mRNA cap guanine-N7 methyltransferase	RNMT
P36507	Dual specificity mitogen-activated protein kinase kinase 2	MAP2K2
Q2NL82	Pre-rRNA-processing protein TSR1 homolog	TSR1
Q13868;Q13868-3;Q13868-2	Exosome complex component RRP4	EXOSC2
Q9BZH6	WD repeat-containing protein 11	WDR11
P53396-2;P53396;P53396-3	ATP-citrate synthase	ACLY
